# Supplementary material for: Shotgun sequencing of honey DNA can describe honey bee derived environmental signatures and the honey bee hologenome complexity
Source: Sci Rep. 2020 Jun 9;10:9279. doi: 10.1038/s41598-020-66127-1 (PMC7283317; doi:10.1038/s41598-020-66127-1)
Supplement: Supplementary file 1 — Supplementary information. [file 41598_2020_66127_MOESM1_ESM.xlsx]

## Sheet: Title
Shotgun sequencing of honey DNA can describe honey bee derived environmental signatures and the honey bee hologenome complexity
Samuele Bovo, Valerio Joe Utzeri, Anisa Ribani, Riccardo Cabbri, Luca Fontanesi

## Sheet: Supplementary Table S1
Supplementary Table S1. Allele frequency of the reference alleles of the 106 highly discriminant single nucleo-tide polymorphisms (SNPs) in the 22 different Apis mellifera populations/pools reported by Muñoz et al. (2015) and in the three analysed honey samples (HB9, HB12 and HB13).
SNP	CHR	POS	REF_ALLELE	*2Amc + (Amm x Amc)	*2Amm + (Amm x Amc)	*3Amc + (Amm x Amc)	*3Amm + (Amm x Amc)	*7Amm + (Amm x Amc)	Amc	*Amc + (Amm x Amc)	Aml	*Aml + Amm, 0.5:20	*Aml + Amm, 1:20	*Aml + Amm, 2:20	*Aml + Amm, 5:20	*Aml + Amm, 10:20	Amm	*Amm + Amc	*Amm + (Amm x Amc)	Buckfast	*Buckfast + (Buckfast x Amm)	Amm x Amc	Buckfast x Amm	HB9	HB12	HB13
ahb10181	NC_037646.1	8503584	A	0	0	0	0	0	0.8	0	1	0.3333	0	0	0	0	0.104	0	0	0.9091	0.3333	0	0	1	NA	NA
ahb10298	NC_037646.1	6852613	A	1	1	1	1	1	0.1413	1	0.05882	1	1	1	1	1	0.9558	1	1	0.6364	1	1	1	0.28571	NA	0
ahb10407	NC_037646.1	7942506	G	1	1	1	1	0.5	0.8913	0.8333	1	0.8333	0.5	0.5	0.5	0.5	0.1597	1	1	0.8636	1	0.8824	1	1	NA	NA
ahb10610	NC_037646.1	7566979	G	0.5	0.5	0.5	0.5	0.5	0.08889	0.5	0.05882	0.5	0.5	0.75	1	0.5	0.8648	0.5	0.5	0.15	0.5	0.5	0.5	0	NA	NA
ahb10720	NC_037651	2290146	G	0.75	0.5	0.5	0.5	0.25	0.9239	0.8333	1	0.5	0.3333	0	0	0	0.1519	0.5	0.5	0.9091	0.6667	0.5	0.5	0.75	NA	NA
ahb10805	NC_037644.1	5333306	G	0.5	0.5	0.5	0.5	0.75	0.1628	0.5	0	0.5	0.6667	1	1	1	0.8703	0.5	0.5	0.1	0.3333	0.5	0.25	0	NA	0
ahb10840	NC_037643.1	11510524	A	1	0.5	1	0.5	0.5	0.8889	0.6667	0.8824	0.5	0.5	0.25	0.5	0.5	0.1523	0.5	0.5	0.5455	0.5	0.7647	0.5	1	1	NA
ahb10918	NC_037638.1	10809076	G	0.75	0.5	0.75	0.5	0.25	0.913	0.5	1	0.5	0.5	0.25	0	0	0.1374	0.3333	0.3333	0.8182	0.5	0.5	0.5	1	NA	NA
ahb11416	NC_037648	4024711	A	1	0.5	0.75	0.5	0.25	0.9565	0.8333	1	0.5	0.5	0.5	0.5	0.5	0.1357	0.5	0.5	1	0.5	0.8529	0.5	1	1	NA
ahb11961	NC_037653	7215992	C	0.5	0	0.5	0	0	0.7841	0.1667	0.8824	0.5	0.5	0	0	0	0.1553	0.1667	0.1667	0.8636	0.5	0.2941	0.5	1	NA	NA
ahb12014	NC_037645.1	6525358	G	0.5	0.25	0.5	0.5	0.25	0.9	0.5	1	0.5	0.5	0	0	0	0.1351	0.6667	0.5	1	0.5	0.5	0.5	1	NA	NA
ahb12155	NC_037648	15053481	A	1	0.5	0.75	0.5	0.25	0.9333	0.6667	0.8824	0.5	0.5	0.25	0.5	0.5	0.1121	0.5	0.5	0.7727	0.5	0.4688	0	0.64286	1	1
ahb12266	NC_037643.1	4501310	G	0.75	0.75	0.75	0.75	0.5	0.9659	0.6667	1	1	1	1	1	1	0.1984	0.8333	0.8333	0.7	0.6667	0.7353	1	1	NA	NA
ahb12331	NC_037647.1	4557484	A	0.5	0.75	0.5	1	1	0.07778	0.5	0	0.5	0.5	1	1	1	0.867	0.75	0.5	0.15	0.5	0.5882	0.5	0	0	NA
ahb12436	NC_037648.1	10622808	A	0.5	0.5	0.5	0.25	0.75	0.8452	0.5	1	0.3333	0.1667	0.25	0	0	0.119	0.3333	0.1667	0.9	0.5	0.2941	0	1	NA	NA
ahb1595	NC_037647.1	11394439	A	0.5	0.5	0.75	0.5	0.5	0.9111	0.5	0.9412	0.5	0.5	0	0	0	0.1267	0.5	0.5	0.75	0.5	0.5	0.5	1	NA	NA
ahb1644	NC_037647.1	11943331	A	0.5	0.25	0.5	0	0	0.9333	0.5	1	0.5	0.5	0.5	0.5	0.5	0.1856	0.5	0.5	1	0.5	0.5	0.5	1	NA	1
ahb1931	NC_037647.1	7737846	A	0.5	0.5	0.5	0.5	0.75	0.1413	0.5	0.1176	0.5	0.5	1	1	1	0.8717	0.5	0.5	0.2273	0.5	0.5	0.5	0	NA	NA
ahb2102	NC_037647.1	6804115	A	0.5	0.5	0.5	0.5	0.75	0.06667	0.5	0	0.5	0.5	0.5	0.75	0.5	0.7351	0.6667	0.5	0.09091	0.5	0.5	0.5	0	NA	NA
ahb2169	NC_037648	16306098	A	0.5	0	0.5	0	0	0.7391	0.5	1	0.5	0.5	0	0	0	0.1347	0	0.25	0.8182	0.5	0.5	0.5	1	NA	NA
ahb2731	NC_037648.1	326566	A	0.5	0.5	0.5	0.5	0.25	0.8043	0.5	1	0.5	0.5	0.5	0.5	0.5	0.1696	0.5	0.5	1	0.5	0.3824	0.5	1	NA	NA
ahb3753	NC_037650	9856529	G	0.5	0.5	0.5	0.5	0.5	0.9783	0.5	1	0.5	0.5	0.25	0.25	0.25	0.2022	0.8333	0.5	0.8182	0.8333	0.5	1	1	NA	NA
ahb439	NC_037638.1	8875404	A	0.5	0.25	0.75	0.5	0.25	0.8667	0.5	1	0.5	0.5	0.5	0.5	0.5	0.1554	0.75	0.5	0.9091	1	0.5294	0.75	1	NA	NA
ahb4848	NC_037652	1381712	A	0.5	0.5	0.5	0.5	0.5	0.8478	0.5	1	0.5	0.5	0.5	0.5	0.5	0.1611	0.5	0.5	0.9545	0.5	0.5	0.5	0.55556	1	NA
ahb5519	NC_037639.1	9292814	A	0.5	0.5	0.5	0.5	0.25	0.8111	0.5	0.7647	0	0	0	0	0	0.1145	0.5	0.5	0.9091	0.8333	0.5	1	1	NA	NA
ahb5635	NC_037639.1	10147541	A	0.5	0	0.5	0	0	0.8889	0.5	0.8235	0.5	0.5	0.5	0.5	0.5	0.1236	0.3333	0.5	0.35	0.1667	0.5	0	1	1	NA
ahb6757	NC_037641.1	4794279	A	1	0.5	0.75	0.5	0.5	0.9348	0.8333	0.9412	0.5	0.5	0.5	0.5	0.5	0.1162	0.5	0.5	0.9091	0.5	0.7941	0.5	0.63636	NA	NA
ahb6818	NC_037641.1	7728014	G	0.75	0.5	0.5	0.5	0.5	0.7667	0.8333	0.8824	0.5	0.5	0.5	0.5	0.5	0.1619	0.5	0.5	0.75	0.5	0.6471	0.5	1	NA	NA
ahb7107	NC_037641.1	4224921	G	0.5	0.5	0.75	0.5	0.25	0.8667	0.8333	1	0.5	0.5	0.25	0.5	0.5	0.1556	0.5	0.3333	1	1	0.6471	1	1	NA	NA
ahb7276	NC_037641.1	8205313	G	1	1	1	1	1	0.9111	1	1	1	1	1	1	1	0.3112	1	1	0.9091	1	1	1	1	1	NA
ahb7299	NC_037642.1	7212871	A	0.5	0.5	0.5	0.25	0	0.8333	0.8333	1	0.5	0.5	0.5	0.5	0.5	0.1228	0.5	0.5	0.9091	0.5	0.7353	0.5	1	NA	NA
ahb7415	NC_037642.1	4721703	A	0.5	0	0.75	0	0	0.9302	0.3333	1	0.5	0.1667	0	0	0	0.162	0.3333	0	1	0.5	0.4118	0.5	1	NA	1
ahb7936	NC_037642.1	6860589	A	0.5	0.25	0.5	0.25	0	0.8556	0.5	0.8824	0	0	0	0	0	0.1374	0	0.3333	0.8636	0.6667	0.4118	0.75	0.82353	NA	NA
ahb7978	NC_037643.1	6471458	A	1	0	0.75	0.25	0.25	0.9348	0.6667	1	0.5	0.5	0	0	0	0.1231	0.3333	0.5	0.9091	0.5	0.6765	0.5	1	NA	NA
ahb8015	NC_037643.1	9431133	C	0.75	0.5	1	0.5	0.5	0.9457	0.8333	0.9412	0.5	0.5	0.25	0	0	0.1444	0.5	0.5	0.8182	0.6667	0.7941	0.5	0.58333	NA	NA
ahb8411	NC_037643.1	6351807	A	0.75	0.25	0.75	0.25	0.25	0.9333	0.6667	1	0.5	0.5	0.25	0	0.25	0.1302	0.3333	0.5	0.7	0.1667	0.6471	0	1	NA	NA
ahb8451	NC_037643.1	13489218	A	0.5	0.5	0.5	0.5	1	0.1375	0.5	0	0.5	0.5	0.5	0.5	0.5	0.86	0.6667	0.5	0.5	0.5	0.5	0.5	0	1	NA
ahb8642	NC_037643.1	13991515	A	0.5	0.75	0.25	0.5	1	0.07778	0.1667	0	0.5	0.5	1	1	1	0.8485	0.6667	0.5	0.1	0.5	0.2941	0.5	0	0	NA
ahb9130	NC_037644.1	2496773	G	0.5	0	0.5	0	0	0.9091	0.3333	0.9412	0.5	0.5	0.25	0	0.25	0.09222	0.3333	0	0.5455	0.5	0.3235	0.5	1	NA	NA
ahb9636	NC_037645.1	12056928	G	0	0.5	0.25	0.75	0.75	0.07778	0.3333	0	0.5	0.5	1	1	0.75	0.8548	0.5	0.5	0.09091	0.5	0.5	0.5	0	NA	0
AMB-00032042	NC_037647.1	6179718	A	0.25	0.5	0.5	1	1	0.2	0.5	0	0.5	0.5	1	1	1	0.8519	0.5	0.6667	0	0.1667	0.6765	0.25	0	NA	NA
AMB-00090327	NC_037646.1	3438230	A	1	0.25	1	0.5	0	0.7826	1	0.9412	0.5	0.5	0.5	0.5	0.5	0.1416	0.5	0.5	0.5455	0.6667	0.7353	1	0.7	1	NA
AMB-00143758	NC_037645.1	10595742	A	0.5	0	0.5	0	0	0.9167	0.5	1	0.5	0.5	0.25	0	0.25	0.1535	0.5	0.3333	0.8182	0.5	0.5	0.5	1	NA	NA
AMB-00166085	NC_037641.1	6060533	G	0.5	0.5	0.5	0.75	0.5	0.1889	0.5	0	0.5	0.5	0.75	1	1	0.8551	0.5	0.6667	0.5909	0.5	0.6471	0.5	0	NA	NA
AMB-00220846	NC_037645.1	4018356	A	0.5	0.75	0.5	1	1	0.02222	0.5	0	0.5	0.8333	1	1	1	0.8519	0.75	1	0.1364	0.5	0.6176	0.5	0	NA	NA
AMB-00228327	NC_037643.1	10594693	A	0	0	0	0	0	0.7209	0	1	0	0	0	0	0	0.06808	0	0	0.75	0.3333	0.05882	0	1	NA	NA
AMB-00247891	NC_037647.1	2432612	G	0.5	0.5	0.5	0.5	0.75	0.1957	0.5	0.2941	0.5	0.5	0.5	0.5	0.5	0.8855	0.5	0.5	0.1364	0.5	0.5	0.5	0.42857	0.5	NA
AMB-00300500	NC_037651	8197208	G	0.5	0	0.5	0	0	0.8152	0.5	1	0.5	0.1667	0	0	0	0.1377	0.3333	0	0.9091	0.5	0.5	0.5	1	NA	NA
AMB-00348118	NC_037639.1	7963119	A	1	1	1	1	1	0.9111	1	1	1	0.8333	1	1	1	0.2784	1	1	0.9	1	0.9706	1	1	NA	NA
AMB-00386695	NC_037645.1	9327370	G	0.5	0.75	0.5	0.5	0.5	0.2333	0.5	0	0.5	0.5	0.75	0.5	0.5	0.7574	0.5	0.5	0.2273	0.5	0.5588	0.5	0	0	NA
AMB-00398036	NC_037653	6983401	A	0.5	0.5	0.25	0.5	0.75	0.02222	0.5	0.1176	0.5	0.5	0.75	0.75	0.5	0.8753	0.5	0.5	0.1818	0.5	0.5	1	0	NA	NA
AMB-00453240	NC_037639.1	5091369	A	1	0.5	1	0.5	0.5	0.9674	0.8333	1	0.5	0.5	0.5	0.25	0.5	0.1435	0.5	0.5	0.8182	0.8333	0.6471	0.5	1	NA	NA
AMB-00466276	NC_037642.1	3368655	C	0.5	0.25	0.5	0.5	0.25	0.9348	0.5	0.7647	0.5	0.5	0.25	0	0	0.1198	0.5	0.1667	0.6364	0.5	0.2941	0.5	1	NA	NA
AMB-00524451	NC_037653	2309365	A	0.5	0	0.75	0	0	0.6548	0.6667	0.9375	1	1	1	1	1	0.1993	0.6667	0.1667	0.9091	0.5	0	0	1	NA	NA
AMB-00528196	NC_037638.1	8278732	A	1	1	1	1	1	0.9565	1	1	1	1	1	1	1	0.2971	1	1	0.9091	0.6667	1	1	1	NA	NA
AMB-00555384	NC_037646.1	3726661	G	0.75	0.25	0.5	0.25	0	0.9444	0.5	0.9412	0.5	0.5	0.5	0.5	0.5	0.1117	0.5	0.1667	0.9	0.5	0.2353	0.5	1	NA	NA
AMB-00632040	NC_037643.1	9139368	G	1	0.25	1	0.5	0.25	0.9767	1	1	0.6667	0.6667	0.25	0	0	0.1619	0.5	0.6667	0.9091	1	0.7647	0.5	1	0	NA
AMB-00713138	NC_037651	2413256	A	0.5	0.5	0.5	0.5	0.5	0.9778	0.5	0.8824	0.5	0.5	0.5	0.5	0.5	0.4637	0.6667	0.5	0.75	0.5	0.4706	0.75	1	NA	NA
AMB-00713787	NC_037644.1	5180496	G	0.5	0.5	0.5	0.5	0.5	0.1556	0.5	0	0.5	0.5	0.5	1	0.5	0.889	0.5	0.5	0.2	0.3333	0.5	0.25	0	NA	NA
AMB-00733344	NC_037638.1	1279040	A	0.5	0.75	0.25	0.5	0.5	0.2159	0.3333	0	0.5	0.5	0.5	0.5	0.5	0.8462	0.75	0.5	0.05	0.1667	0.5882	0.25	0	NA	NA
AMB-00822311	NC_037638.1	6668705	G	0.75	0.25	0.5	0	0.25	0.9222	0.6667	0.8824	0.5	0.5	0.25	0	0.5	0.1056	0.5	0.3333	0.8636	0.5	0.08824	0.5	0.71429	NA	NA
AMB-00831952	NC_037651	1982426	G	0.5	0.5	0.5	0.5	0.25	0.7174	0.5	1	0.5	0.5	0.5	0.5	0.5	0.1308	0.5	0.5	0.3636	0.5	0.5	0.25	1	NA	NA
AMB-00861482	NC_037639.1	5605258	G	0.5	0.75	0.25	1	1	0.131	0.5	0.05882	0.1667	0.5	0.75	1	0.5	0.8555	0.75	0.5	0.1	0.1667	0.5882	0	0.2	NA	NA
AMB-00862048	NC_037639.1	5671090	G	0.5	0.5	0.5	0.5	0.5	0.2174	0.5	0	0.5	0.5	0.5	0.75	0.5	0.8744	0.5	0.5	0.4091	0.5	0.5294	0.25	0	0	NA
AMB-00879167	NC_037645.1	10090894	A	1	1	1	1	1	0.4474	1	0	1	1	1	1	1	0.9869	1	1	0.5	1	1	1	1	NA	NA
AMB-00889927	NC_037653	6485517	A	1	0.5	0.75	0.5	1	0.9348	1	0.9412	0.5	0.5	0.5	0.5	0.5	0.2901	1	0.3333	0.5	1	0.4706	1	1	1	NA
AMB-00896332	NC_037641.1	5776979	A	1	0.5	0.75	0.5	0.5	0.9524	0.75	1	0.5	0.3333	0.25	0	0	0.1125	0.5	0.5	1	0.8333	0.7059	0.75	1	1	NA
AMB-00925896	NC_037648	6117425	A	1	0.5	1	0.5	0	0.9556	0.8333	1	0.5	0.5	0	0	0	0.1291	0.5	0.5	1	0.5	0.8529	0.5	1	NA	NA
AMB-00977845	NC_037648	14790076	G	0.5	0.75	0.5	1	0.75	0.05556	0.5	0	0.5	0.5	0.5	0.5	0.5	0.8907	0.5	0.5	0.5	0.5	0.5	0.5	0	NA	NA
AMB-00981357	NC_037640.1	1496440	A	0.5	0	0.75	0.25	0	0.8444	0.5	0.9412	0.5	0.5	0	0	0	0.1685	0.3333	0.5	0.9	0.5	0.5	0.5	1	NA	NA
AMB-00981727	NC_037638.1	12800870	G	0.5	0.5	0.5	0.5	0.75	0.04348	0.5	0	0.5	0.5	0.5	0.5	0.5	0.8758	0.5	0.5	0.6364	0.5	0.5	0.5	0	NA	NA
AMB-00995347	NC_037644.1	7158375	G	0.5	1	0.5	1	1	0.2556	0.6667	0	0.5	0.5	1	1	1	0.9091	1	0.5	0.3636	0.5	0.6176	0.5	0.28571	NA	NA
AMB-01032172	NC_037652	1007186	G	0	0	0	0	0.5	0.05682	0	0	0.1667	0.3333	0.5	0.5	0.5	0.7444	0.1667	0.1667	0	0	0.02941	0	0	NA	NA
AMB-01040171	NC_037643.1	6806028	G	1	1	1	1	1	0.6857	1	0.125	1	1	1	1	1	0.8852	1	1	1	1	1	1	0.3	NA	NA
AMB-01056372	NC_037639.1	721061	G	0.5	0.75	0.5	0.75	0.75	0.1667	0.5	0.1176	0.5	0.5	0.75	1	0.5	0.8689	0.5	1	0.3636	0.3333	0.9706	0	0	0	NA
AMB-01059470	NC_037645.1	12660383	G	0.5	0	0.5	0	0.5	0.913	0.3333	0.8235	0.5	0.5	0.25	0	0.25	0.1468	0.5	0.1667	0.9091	0.8333	0.1471	1	1	NA	NA
AMB-01090245	NC_037639.1	3091609	A	0.5	0	0.5	0	0	0.8478	0.5	1	0.5	0.5	0	0	0	0.1311	0	0.5	0.8182	0.5	0.5	0.5	1	NA	NA
AMB-01112431	NC_037652	605079	A	0.5	0.75	0.25	0.5	1	0.07609	0.5	0	0.5	0.6667	1	1	1	0.8374	0.5	0.5	0	0.5	0.5	0.5	0	NA	NA
AMB-01113590	NC_037652	9413615	A	0.5	0.5	0.5	0.5	0.5	0.913	0.5	1	0.5	0.5	0.25	0	0.5	0.1462	0.5	0.5	1	0.5	0.5	0.5	1	NA	NA
AMB-01141593	NC_037641.1.1	12023555	G	1	1	1	1	1	1	1	1	0.6667	0.5	0.5	0.5	0.5	0.3103	1	1	0.8	0.6667	0.9412	0.5	1	NA	NA
AMB-01152391	NC_037643.1	16506998	G	0.25	0.5	0	0.5	0.75	0.06667	0.1667	0.1176	0.5	0.5	0.75	1	0.5	0.8769	0.5	0.5	0.35	0.5	0.2647	0.5	0.33333	NA	NA
AMB-1002419	NC_037648	1250154	G	0.75	0.25	0.25	0.25	0.5	0.8049	1	1	1	0.5	0.5	0.5	0.5	0.2032	0.5	0.5	0.9	0.6667	0.5833	1	1	NA	NA
est1030	NC_037638.1	1673759	C	0.5	0.25	0.5	0.5	0	0.9556	0.5	1	0.5	0.5	0.5	0.5	0.5	0.1604	0.5	0.5	0.7	0.5	0.5	0.5	1	NA	NA
est11097	NC_037652	5755655	G	0.5	0.25	0.5	0.25	0.5	0.8	0.3333	1	0.5	0.1667	0	0	0	0.1885	0.6667	0.3333	0.75	0.8333	0.3235	1	1	1	NA
est11186	NC_037652	6941596	G	0.5	0.5	0.25	0.5	0.5	0.2444	0.5	0	0.5	0.5	0.5	1	0.5	0.8319	0.6667	0.5	0.35	0.5	0.2647	0.5	0	NA	NA
est1597	NC_037639.1	14736950	G	0.5	0.5	0.75	0.5	0.25	0.8556	0.6667	1	0.5	0.5	0.5	0.5	0.5	0.1726	0.6667	0.5	0.95	0.8333	0.5	0.5	1	1	NA
est1736	NC_037639.1	9966583	A	0.5	0.5	0.5	0.5	0.5	0.9444	0.5	0.9412	0.5	0.5	0.25	0	0.5	0.1626	0.5	0.5	0.2	0.5	0.5	0.5	0.42857	NA	NA
est1901	NC_037639.1	15872342	G	0.5	0.5	0.5	0.5	0.25	0.8913	0.5	1	0.5	0.5	0.5	0.5	0.5	0.1523	0.5	0.5	0.7273	0.5	0.4706	0.25	0.72727	NA	NA
est2362	NC_037639.1	6368654	G	0.5	0.5	0.5	0.5	0.5	0.1889	0.3333	0	0.5	0.5	0.5	0.5	0.5	0.9154	0.6667	0.5	0.15	0.5	0.2353	0.5	0	NA	1
est2664	NC_037640.1	10040229	G	0	1	0.25	1	1	0.04444	0.5	0	0.5	0.5	0.75	1	0.75	0.822	0.5	0.5	0.1364	0.5	0.5	0.5	0	NA	NA
est3431	NC_037641.1	4628634	A	0.5	0.5	0.75	0.5	0.5	0.9333	1	1	0.5	0.5	0.25	0.25	0	0.1674	0.5	0.5	0.8636	0.5	0.7941	0.25	1	1	NA
est5253	NC_037643.1	7291673	A	0.5	0.5	0.5	0.5	0	0.8444	0.5	1	0.5	0.5	0.5	0.5	0.5	0.1178	0.5	0.5	0.7	0.5	0.5	0.5	0.11111	1	NA
est6253	NC_037645.1	6409538	G	0.5	0.5	0.5	0.5	0.25	0.9	0.5	1	0.5	0.5	0.5	0	0.25	0.1498	0.6667	0.5	1	0.5	0.5	0.5	1	NA	1
est6550	NC_037645.1	2212423	A	0.5	0.25	0.75	0	0	0.9634	0.5	1	0.5	0.5	0.25	0.25	0.25	0.1283	0.5	0.5	0.75	0.5	0.5	0.5	1	NA	NA
est662	NC_037638.1	8166324	G	0.5	0.5	0.5	0.25	0.5	0.9348	0.5	1	0.5	0.1667	0	0	0	0.1733	0.5	0.3333	0.7727	0.5	0.5	0.5	1	NA	NA
est7014	NC_037646.1	6612041	A	0.5	0.25	0.5	0.5	0	0.7949	0.5	1	0.5	0.3333	0	0	0	0.08392	0.5	0.1667	0.5	0.1667	0.5	0.5	1	NA	NA
est7044	NC_037646.1	11259190	A	0.5	0.5	0.5	0.25	0.25	0.8556	0.5	1	0.5	0.5	0.5	0.5	0.5	0.1222	0.5	0.5	0.7727	0.5	0.3529	0.5	1	NA	NA
est7526	NC_037647.1	10698381	G	0.5	0.25	0.5	0.25	0	0.8152	0.5	1	0.5	0.5	0.25	0	0	0.1487	0.3333	0.3333	0.8182	0.5	0.3824	0.5	0.6	1	NA
est8456	NC_037648	12171149	A	0.25	0.5	0.25	0.5	0.5	0.3043	0.3333	0	0.5	0.5	0.75	1	0.5	0.8918	0.5	0.5	0.1364	0.5	0.2647	0.5	0	NA	NA
est8764	NC_037648	16038563	G	0	0	0	0	0	0.08696	0	0	0.5	0.3333	0.25	0.5	0.5	0.8122	0	0.1667	0.3636	0.1667	0.02941	0	0.2	NA	NA
est9038	NC_037649	5551777	G	1	0.5	0.75	0.5	0.5	0.9457	1	1	0.5	0.5	0.5	0.5	0.5	0.1736	0.5	0.5	1	0.5	0.7941	0.5	0.75	NA	NA
est9223	NC_037649	1403398	G	0.5	0.5	0.5	0.5	1	0.1	0.5	0.1176	0.5	0.5	0.75	1	1	0.8584	0.5	0.5	0.1818	0.5	0.5	0.5	0	NA	NA
est9257	NC_037649	10095794	A	0.5	0.25	0.75	0	0	0.8696	1	0.9412	0	0	0	0	0	0.0848	0.1667	0.5	0.5455	0.5	0.7353	0.5	1	1	NA
est9729	NC_037650	4843181	A	0.5	0.5	0.5	0.25	0.25	0.9111	0.5	0.9412	0.5	0.5	0.5	0.5	0.5	0.1231	0.5	0.3333	0.8182	0.8333	0.3529	1	1	NA	NA
est9803	NC_037650	2798142	G	0.5	0	0.5	0	0	0.9	0.5	1	0.5	0.1667	0	0	0	0.1608	0.3333	0.1667	0.9	0.5	0.2941	0.5	1	NA	NA
est9901	NC_037650	4501312	G	0.5	0.5	0.75	0.5	0.5	0.7889	0.5	0.9412	0.5	0.5	0.25	0	0.25	0.1549	0.5	0.5	1	0.8333	0.5	1	1	NA	NA
