# Supplementary material for: Shotgun sequencing of honey DNA can describe honey bee derived environmental signatures and the honey bee hologenome complexity
Source: Sci Rep. 2020 Jun 9;10:9279. doi: 10.1038/s41598-020-66127-1 (PMC7283317; doi:10.1038/s41598-020-66127-1)
Supplement: Supplementary file 2 — Supplementary information2. [file 41598_2020_66127_MOESM2_ESM.xlsx]

## Sheet: Title
Shotgun sequencing of honey DNA can describe honey bee derived environmental signatures and the honey bee hologenome complexity
Samuele Bovo, Valerio Joe Utzeri, Anisa Ribani, Riccardo Cabbri, Luca Fontanesi

## Sheet: Supplementary Table S2
Supplementary Table S2. Sequencing statistics and taxonomic annotation of assembled contigs obtained in from the analysed honey samples (HB9, HB12 and HB13).
TAXID	Level	Biological class	Name	No. of contigs	Average sequence identity of contigs (SI%)	%of contigs with 75≤SI%<80	%of contigs with 80≤SI%<85	%of contigs with 85≤SI%<90	%of contigs with 90≤SI%<95	%of contigs with SI%≥95	Average sequence coverage of contigs (%)	Average sequence length of contigs (bp)	Read depth HB9	Read depth HB12	Read depth HB13	No. of mapped reads HB9	No. of mapped reads HB12	No. of mapped reads HB13	centred log-ratio HB9	centred log-ratio HB12	centred log-ratio HB13	Coefficent of variations (%)
148814	species	Bacteria	Lactobacillus_kunkeei	13624	93.92	4.3	7.6	11	20	57.2	96.49	1018.6	102.07	119.41	82.73	13121714	15232526	11376580	4.37	4.64	4.13	5.9
1419324	no_rank	Bacteria	Lactobacillus_kunkeei_EFB6	930	95.63	2.8	4.2	6.2	15.5	71.3	97.19	913.9	109	139.48	88.24	927869	1160989	755840	3.21	3.53	2.95	9
1578	genus	Bacteria	Lactobacillus	841	96.69	1	2.1	4.9	14.4	77.6	98.07	556.9	136.77	164.91	107.86	565536	674736	447486	3	3.29	2.72	9.5
1196095	species	Bacteria	Gilliamella_apicola	2807	94.89	2.2	4	7.2	24.5	62.1	94.77	1742.8	4.99	1.54	1.36	370547	174546	260828	2.82	2.7	2.49	6.3
638	species	Bacteria	Arsenophonus_nasoniae	31	93.11	0	3.2	0	90.3	6.5	84.32	51951.8	20.11	13.26	9.47	338857	232604	175068	2.78	2.83	2.31	10.8
569	species	Bacteria	Hafnia_alvei	453	98.51	0	0	0	1.1	98.9	99.37	4967.3	6.62	0.02	0.02	182649	3308	3802	2.51	0.98	0.65	71.9
1267021	species	Bacteria	Frischella_perrara	1174	95.34	4	4.6	5.8	14.6	71	94.7	2437.9	3.56	2.71	3.94	161403	128103	169719	2.46	2.57	2.3	5.6
33970	species	Bacteria	Melissococcus_plutonius	910	98.75	2.6	2.5	1.1	0.1	93.6	93.65	1231.4	9.78	10.03	15.76	105867	100269	159306	2.27	2.46	2.27	4.7
147375	subspecies	Bacteria	Paenibacillus_larvae_subsp._larvae	27	81.82	51.9	33.3	7.4	0	7.4	79.11	1012.7	106.55	96.03	103.01	76037	132433	96032	2.13	2.58	2.05	12.8
1231624	no_rank	Bacteria	Asaia_bogorensis_NBRC_16594	27	77.96	77.8	22.2	0	0	0	74.3	3153	84	0.61	14.09	73998	646	13285	2.12	0.27	1.19	77.3
153496	species	Bacteria	Kozakia_baliensis	19	78.03	84.2	15.8	0	0	0	70.84	3104.8	93.56	0.52	12.11	60963	396	7215	2.03	0.06	0.93	98.3
34038	species	Bacteria	Rahnella_aquatilis	183	99.43	0	0	0	0.5	99.5	99.53	3065.8	5.78	0.02	0.03	41373	1299	1627	1.86	0.58	0.28	92.9
1445513	no_rank	Bacteria	Gilliamella_apicola_SCGC_AB-598-B02	685	94.66	2.5	5.1	10.1	18.4	63.9	92.26	749.1	4.95	1.67	1.12	38418	13238	8787	1.83	1.58	1.01	28.4
1218508	species	Bacteria	Lactobacillus_mellis	298	96.06	2.7	4	2	9.4	81.9	95.06	1559.8	7.5	0.18	0.26	37156	1738	1551	1.82	0.7	0.26	86.7
1303590	species	Bacteria	Lactobacillus_bombi	77	79.07	70.1	27.3	2.6	0	0	81.13	5065.9	7.88	0.07	0.15	32641	1114	1124	1.76	0.51	0.12	107.7
2419772	species	Bacteria	Lactobacillus_sp._BHWM-4	11	77.51	100	0	0	0	0	87.36	3657.9	52.33	59.93	70.3	22790	28497	30218	1.61	1.92	1.55	11.7
741091	species	Bacteria	Rahnella_sp._Y9602	82	99.44	0	0	0	0	100	99.71	3610.1	5.99	0.03	0.02	22071	549	685	1.59	0.2	-0.1	159.2
34037	genus	Bacteria	Rahnella	102	99.47	0	0	0	0	100	99.85	2760.3	5.65	0.03	0.03	20003	659	823	1.55	0.28	-0.02	137.5
1445514	no_rank	Bacteria	Gilliamella_apicola_SCGC_AB-598-I20	1272	93.44	1.7	7.9	15.6	22.8	52	94.61	486.5	1.54	1.74	0.92	14356	15668	8457	1.4	1.66	1	24.6
1510841	species	Bacteria	Parasaccharibacter_apium	132	97.47	5.3	0.8	0.8	3	90.2	98.67	2703.8	2.74	2.22	3.39	14090	10745	16033	1.4	1.49	1.27	7.9
1218507	species	Bacteria	Lactobacillus_melliventris	745	96.71	0.5	1.5	1.1	15.8	81.1	97.51	440.5	2.62	0.2	0.36	12711	1859	2106	1.35	0.73	0.39	59
225999	species	Bacteria	Mesoplasma_syrphidae	36	85.39	5.6	41.7	44.4	2.8	5.6	81.69	5204.5	4.93	2.5	2.82	11510	6207	6326	1.31	1.25	0.87	20.9
320497	species	Bacteria	Neoasaia_chiangmaiensis	7	77.29	85.7	14.3	0	0	0	71	2369	68.32	0.02	0.34	11057	8	79	1.29	-1.64	-1.03	336.5
82983	species	Bacteria	Obesumbacterium_proteus	8	95.12	0	0	0	25	75	93.75	11987.9	7.65	0.02	0.01	10352	117	112	1.26	-0.47	-0.88	3805.9
1151116	no_rank	Bacteria	Rahnella_aquatilis_HX2	45	99.57	0	0	0	0	100	99.27	3016.9	5.97	0.03	0.03	9991	223	260	1.25	-0.19	-0.52	520.4
1218506	species	Bacteria	Lactobacillus_kimbladii	472	95.45	0.2	1.7	6.6	26.1	65.5	97.4	443.3	2.72	0.23	0.2	9856	1270	1227	1.24	0.57	0.16	83.6
1445512	no_rank	Bacteria	Gilliamella_apis_SCGC_AB-598-P17	1161	94.21	1.5	2.9	7.2	36.9	51.5	95.33	500.9	0.9	3.42	0.75	9620	27179	8812	1.23	1.9	1.01	33.3
1347341	no_rank	Bacteria	Serratia_symbiotica_SCt-VLC	43	98.81	0	0	0	0	100	78.02	27401	0.5	1.19	40.19	8482	16317	483862	1.18	1.67	2.75	43.2
1848580	species	Bacteria	Hafnia_sp._CBA7124	9	95.09	0	0	0	33.3	66.7	98.33	10463.2	7.25	0.03	0.02	8477	159	176	1.18	-0.34	-0.69	1939.7
1453496	no_rank	Bacteria	Hafnia_alvei_FB1	8	96.05	0	0	0	0	100	99.75	8368	7.03	0.02	0.01	5896	97	90	1.02	-0.55	-0.98	617.4
106654	species	Bacteria	Acinetobacter_nosocomialis	11	79.5	63.6	18.2	18.2	0	0	60.91	5252.2	4.56	191.38	98.92	5379	212387	107607	0.98	2.79	2.1	46.7
1218493	species	Bacteria	Lactobacillus_kullabergensis	230	95.6	1.3	3	2.6	25.7	67.4	97.22	440.9	2.66	0.21	0.23	4115	538	541	0.86	0.19	-0.2	187.8
318683	species	Bacteria	Gluconobacter_albidus	1	76.01	100	0	0	0	0	81	4468	85.22	1.96	61.53	4024	96	2760	0.85	-0.56	0.51	273.5
1758189	species	Bacteria	Acinetobacter_sp._ACNIH2	3	80.16	33.3	66.7	0	0	0	62.67	11499.3	6.46	303.91	151.33	3800	152852	76595	0.83	2.65	1.95	50.7
634177	no_rank	Bacteria	Komagataeibacter_medellinensis_NBRC_3288	2	77.6	100	0	0	0	0	55.5	2010.5	90.28	1.64	40.95	3692	85	1653	0.81	-0.61	0.29	438.2
1545701	species	Bacteria	Lactobacillus_sp._wkB10	201	94.99	1.5	6	2.5	22.9	67.2	97.26	439.7	2.61	0.25	0.24	3623	514	534	0.81	0.17	-0.2	197.5
1312183	species	Bacteria	Rhizobium_jaguaris	1	78.09	100	0	0	0	0	60	2406	138.05	1.09	9.25	3375	33	224	0.78	-1.02	-0.58	340.3
446692	species	Bacteria	Acetobacter_senegalensis	1	75.8	100	0	0	0	0	54	3026	98.14	0	0.59	3142	1	22	0.74	-2.54	-1.59	149.8
1324350	species	Bacteria	Acinetobacter_equi	23	79.11	69.6	30.4	0	0	0	71.26	3376.3	1.9	59.59	34.17	3038	109177	56024	0.73	2.5	1.82	53.1
1288313	no_rank	Bacteria	Gluconobacter_oxydans_DSM_3504	1	80.06	0	100	0	0	0	68	2437	118.72	0.1	0.76	2973	5	21	0.72	-1.84	-1.61	155.8
382	species	Bacteria	Sinorhizobium_meliloti	1	79.32	100	0	0	0	0	50	2577	97.69	0.08	0.57	2604	7	19	0.66	-1.69	-1.65	150.8
570509	no_rank	Bacteria	Spiroplasma_melliferum_KC3	256	98.58	0.8	0	3.1	4.7	91.4	87.01	1508	0.43	4.54	7.61	2350	18890	29521	0.62	1.74	1.54	46
1276258	no_rank	Bacteria	Spiroplasma_apis_B31	1076	98.87	0.2	0.4	0.5	1.4	97.6	93.38	509.8	0.23	1.43	2.7	2305	10474	14907	0.61	1.48	1.24	40.5
1218494	species	Bacteria	Lactobacillus_helsingborgensis	148	95.66	2	4.7	2.7	19.6	70.9	95.61	403.2	1.82	0.43	0.81	1860	425	619	0.52	0.09	-0.14	213.7
1196094	no_rank	Bacteria	Snodgrassella_alvi_wkB2	154	95.6	3.9	5.2	3.9	7.1	79.9	95.27	456.2	1.95	3.42	3.14	1835	1655	3614	0.51	0.68	0.63	14.3
106649	species	Bacteria	Acinetobacter_guillouiae	7	77.7	85.7	14.3	0	0	0	61.14	3542.6	4.89	231.37	114.54	1827	78198	38126	0.51	2.35	1.65	61.9
2134	species	Bacteria	Spiroplasma_melliferum	300	99.83	0.3	0	0	0	99.7	91.06	1221.4	0.3	2.76	4.65	1793	12085	17441	0.5	1.54	1.31	48.9
1385937	no_rank	Bacteria	Melissococcus_plutonius_S1	266	99.97	0	0	0	0	100	95.43	3261.4	0.03	0.16	6.77	1669	4607	59912	0.47	1.12	1.85	60
62977	species	Bacteria	Acinetobacter_sp._ADP1	2	78.65	100	0	0	0	0	62.5	8589.5	4.72	200.42	105.39	1664	64720	32865	0.47	2.27	1.59	63.1
471	species	Bacteria	Acinetobacter_calcoaceticus	6	79.83	50	50	0	0	0	73.67	3549.5	5.17	232.52	114.83	1642	59759	29952	0.46	2.24	1.55	63.2
1296990	no_rank	Bacteria	Komagataeibacter_xylinus_E25	1	75.99	100	0	0	0	0	58	1596	92.67	0.02	0.25	1502	2	6	0.42	-2.24	-2.15	114.4
48296	species	Bacteria	Acinetobacter_pittii	6	77.4	100	0	0	0	0	63.83	3934.8	4.64	155.02	83.31	1497	44807	25269	0.42	2.11	1.47	63.9
108980	species	Bacteria	Acinetobacter_ursingii	5	77.01	80	20	0	0	0	59	3419.6	4.26	166.67	82.75	1385	55901	26865	0.39	2.21	1.5	67.2
1193503	genus	Bacteria	Gilliamella	23	90.26	4.3	21.7	21.7	21.7	30.4	92.78	605.9	11.54	5.95	30.51	1380	771	4012	0.39	0.35	0.67	37.7
1785128	species	Bacteria	Acinetobacter_lactucae	8	77.46	87.5	12.5	0	0	0	69	4331.4	2.44	104.36	55.12	1371	50929	26556	0.38	2.17	1.49	66.8
2133	species	Bacteria	Spiroplasma_citri	67	98.71	0	0	0	3	97	88.01	3450.8	0.35	2.84	5.17	1349	7858	12379	0.38	1.36	1.16	53.7
1545702	species	Bacteria	Lactobacillus_sp._wkB8	94	95.1	1.1	5.3	9.6	12.8	71.3	97.21	405.5	1.97	0.52	0.83	1315	337	490	0.37	-0.01	-0.24	802.2
1920116	species	Bacteria	Leclercia_sp._LSNIH3	1	82.32	0	100	0	0	0	53	25644	3.99	1.75	32.48	1278	801	8893	0.35	0.37	1.02	65.7
82987	species	Bacteria	Tatumella_ptyseos	6	84.16	50	0	0	50	0	74.5	3646.7	3.14	1.24	18.98	1226	680	5977	0.34	0.29	0.85	62.4
40216	species	Bacteria	Acinetobacter_radioresistens	1	86.91	0	0	100	0	0	60	8676	10.82	478.03	245.99	1148	43243	22349	0.31	2.1	1.42	70.9
1129368	no_rank	Bacteria	Spiroplasma_melliferum_IPMB4A	99	99.83	0	0	0	0	100	91.56	1776.2	0.29	2.78	4.25	909	5909	8319	0.21	1.23	0.99	66.3
272568	no_rank	Bacteria	Gluconacetobacter_diazotrophicus_PA1_5	1	76.8	100	0	0	0	0	58	2397	34.67	0	0.01	894	1	6	0.2	-2.54	-2.15	98.9
470	species	Bacteria	Acinetobacter_baumannii	9	78.52	77.8	22.2	0	0	0	69.44	3113.8	2.12	110.37	58.43	865	34390	18662	0.18	2	1.34	78.2
61651	species	Bacteria	Serratia_ficaria	6	85.02	0	66.7	33.3	0	0	70.83	21856.7	0.37	1.23	37.19	859	1787	52368	0.18	0.71	1.79	91.5
40215	species	Bacteria	Acinetobacter_junii	8	80.27	62.5	25	12.5	0	0	65.75	2789.5	1.97	63.32	38.44	758	23680	13440	0.13	1.84	1.2	82
1850250	species	Bacteria	Rhodobacter_sp._LPB0142	1	78.67	100	0	0	0	0	57	1833	36.94	0.02	0	708	6	3	0.1	-1.76	-2.45	96.1
469	genus	Bacteria	Acinetobacter	2	77.34	100	0	0	0	0	56	4067.5	4.53	233.91	114.45	670	29655	14286	0.07	1.93	1.22	87.2
584	species	Bacteria	Proteus_mirabilis	2	86.88	50	0	0	0	50	78.5	3741	10.93	7.26	7.77	630	429	578	0.05	0.09	-0.17	1481
1684	species	Bacteria	Bifidobacterium_asteroides	44	88.68	34.1	6.8	6.8	15.9	36.4	87.75	417	1.97	0.17	0.8	579	77	319	0.01	-0.65	-0.43	94.5
436717	no_rank	Bacteria	Acinetobacter_oleivorans_DR1	4	78.69	75	25	0	0	0	60.75	4208.8	2.45	2.87	18.26	561	714	4387	0	0.32	0.71	105.1
1879050	species	Bacteria	Acinetobacter_wuhouensis	3	78.7	66.7	33.3	0	0	0	68.33	2568	4.58	187.77	101.61	415	17778	9293	-0.13	1.71	1.04	107.2
1445515	no_rank	Bacteria	Snodgrassella_alvi_SCGC_AB-598-O11	35	95.9	2.9	5.7	2.9	5.7	82.9	96.23	397.4	1.94	0.57	0.88	395	127	180	-0.16	-0.43	-0.68	61.6
1196083	species	Bacteria	Snodgrassella_alvi	19	91.66	21.1	0	21.1	5.3	52.6	88.32	461.8	3.62	2.18	16.82	372	228	812	-0.18	-0.18	-0.02	72.1
2004644	species	Bacteria	Acinetobacter_sp._WCHA45	6	78.71	66.7	33.3	0	0	0	66.67	3209.3	1.71	70.84	39.46	341	10938	6502	-0.22	1.5	0.88	120.9
1218492	species	Bacteria	Lactobacillus_mellifer	14	94.51	14.3	0	0	7.1	78.6	92.43	366.1	7.41	4.54	5.46	325	180	204	-0.24	-0.28	-0.62	54.6
1276221	no_rank	Bacteria	Spiroplasma_diminutum_CUAS-1	1	76.13	100	0	0	0	0	54	3837	6.62	3.19	3.68	277	141	154	-0.31	-0.39	-0.74	48
1646498	species	Bacteria	Acinetobacter_sp._TTH0-4	4	78.23	100	0	0	0	0	72.5	2738.5	2.46	107.32	55.24	261	8971	4774	-0.34	1.41	0.75	145.1
660596	no_rank	Bacteria	Pantoea_stewartii_subsp._stewartii_DC283	3	86.27	33.3	0	33.3	33.3	0	77.33	2172	3.46	0.26	5.69	261	28	387	-0.34	-1.09	-0.34	73.5
1245	species	Bacteria	Leuconostoc_mesenteroides	3	77.98	100	0	0	0	0	71	2121	3.26	2.65	4.52	245	205	346	-0.36	-0.23	-0.39	27
1046596	no_rank	Bacteria	Lactobacillus_mali_KCTC_3596_=_DSM_20444	1	77.25	100	0	0	0	0	94	1985	9.39	0	0.2	188	1	8	-0.48	-2.54	-2.03	63.8
1265478	species	Bacteria	Enterobacteriaceae_bacterium_bta3-1	1	91.26	0	0	0	100	0	80	2633	6.55	0.05	0.06	173	6	10	-0.51	-1.76	-1.93	55.2
909768	species_group	Bacteria	Acinetobacter_calcoaceticus/baumannii_complex	5	77.72	80	20	0	0	0	65	3304	1.08	87.24	43.88	168	10405	5548	-0.53	1.48	0.81	173.7
615	species	Bacteria	Serratia_marcescens	4	83.78	0	75	25	0	0	74	7687	0.38	0.7	25.76	156	381	11778	-0.56	0.04	1.14	415
158822	species	Bacteria	Cedecea_neteri	1	95.26	0	0	0	0	100	95	26243	0.1	0.07	17.14	134	44	4662	-0.63	-0.9	0.74	335.3
470934	species	Bacteria	Pantoea_vagans	1	78.74	100	0	0	0	0	85	4130	2.5	1.56	24.32	133	87	1030	-0.63	-0.6	0.08	105.2
1511761	species	Bacteria	Leuconostoc_suionicum	1	77.13	100	0	0	0	0	63	2889	3.25	2.09	3.37	127	100	138	-0.65	-0.54	-0.79	19.2
1240483	family	Bacteria	Orbaceae	3	90.34	0	0	66.7	33.3	0	99.67	289.7	11.34	12.17	117.27	121	107	724	-0.67	-0.51	-0.07	74.3
1639133	species	Bacteria	Citrobacter_portucalensis	1	82.11	0	100	0	0	0	61	9741	0.95	3.97	13.65	114	419	1347	-0.7	0.08	0.2	352.8
940190	no_rank	Bacteria	Melissococcus_plutonius_ATCC_35311	21	99.94	0	0	0	0	100	96.52	3224.1	0.03	0.15	6.61	109	340	4547	-0.72	-0.01	0.73	48014.2
29430	species	Bacteria	Acinetobacter_haemolyticus	6	77.56	83.3	16.7	0	0	0	69.5	2243.8	0.65	1.49	6.86	105	262	983	-0.73	-0.12	0.06	157.7
106648	species	Bacteria	Acinetobacter_bereziniae	4	78.94	50	50	0	0	0	73	2196.3	1.03	1.36	5.94	95	173	593	-0.77	-0.3	-0.16	78.6
550	species	Bacteria	Enterobacter_cloacae	1	87.79	0	0	100	0	0	55	3798	1.43	0.42	7.05	90	30	281	-0.8	-1.06	-0.48	37.1
53336	species	Bacteria	Tatumella_citrea	3	77.99	66.7	33.3	0	0	0	68.33	2003	1.18	0.32	4.78	89	25	368	-0.8	-1.14	-0.37	50.5
487316	species	Bacteria	Acinetobacter_soli	2	79.23	100	0	0	0	0	69	2148	1.41	1.37	7.47	74	68	309	-0.88	-0.71	-0.44	32.9
1229758	no_rank	Bacteria	Leuconostoc_carnosum_JB16	1	76.1	100	0	0	0	0	57	2428	2.67	2.58	2.86	73	78	77	-0.89	-0.65	-1.04	23.3
553	species	Bacteria	Pantoea_ananatis	2	81.41	50	0	50	0	0	55	1943	1.78	0.52	9.31	71	35	356	-0.9	-0.99	-0.38	43.7
33969	genus	Bacteria	Melissococcus	4	99.76	0	0	0	0	100	95.25	2448.3	0.18	0.28	10.91	65	74	1036	-0.94	-0.67	0.08	104.4
666	species	Bacteria	Vibrio_cholerae	1	79.57	100	0	0	0	0	92	2227	2.33	0.82	6.03	65	31	176	-0.94	-1.05	-0.69	20.9
1678	genus	Bacteria	Bifidobacterium	5	94.61	0	0	40	0	60	95.6	375.4	2.22	0.2	0.87	61	4	26	-0.97	-1.94	-1.52	33
614	species	Bacteria	Serratia_liquefaciens	1	81.38	0	100	0	0	0	87	10001	0.39	1.33	45.2	60	151	4607	-0.97	-0.36	0.73	431.1
2132	genus	Bacteria	Spiroplasma	2	80.06	50	50	0	0	0	76	4768.5	0.37	2.83	5.06	58	331	500	-0.99	-0.02	-0.23	123.4
1809055	species	Bacteria	Acinetobacter_sp._DUT-2	1	80.17	0	100	0	0	0	60	2966	1.26	1.2	4.28	57	52	161	-1	-0.82	-0.72	16.3
1484157	species	Bacteria	Pantoea_sp._PSNIH2	1	75.32	100	0	0	0	0	68	2645	1.71	0.6	10.63	53	23	336	-1.03	-1.18	-0.4	47.1
108981	species	Bacteria	Acinetobacter_schindleri	1	87.18	0	0	100	0	0	67	2270	0.84	0.28	4.48	51	22	105	-1.05	-1.2	-0.91	13.6
399742	species	Bacteria	Enterobacter_sp._638	1	92.62	0	0	0	100	0	99	2916	1.1	0.52	4.72	50	16	139	-1.05	-1.33	-0.79	25.8
640510	species	Bacteria	Burkholderia_sp._CCGE1001	1	75.19	100	0	0	0	0	69	2660	1.44	1.37	3.93	45	46	105	-1.1	-0.88	-0.91	12.5
2079596	species	Bacteria	Acinetobacter_sp._SWBY1	1	76.01	100	0	0	0	0	56	2085	1.72	0.82	3.53	44	24	87	-1.11	-1.16	-0.99	7.9
1871111	species	Bacteria	Acinetobacter_defluvii	2	79.74	50	50	0	0	0	79.5	1900.5	0.82	1.57	5.73	41	75	237	-1.14	-0.66	-0.56	39.5
629	genus	Bacteria	Yersinia	1	78.29	100	0	0	0	0	56	1970	1.89	0.44	3.49	37	9	70	-1.18	-1.58	-1.09	20.5
1298593	no_rank	Bacteria	Thalassolituus_oleivorans_MIL-1	2	93.43	0	0	0	50	50	68	2506.5	0.7	0.35	6.87	36	30	353	-1.2	-1.06	-0.38	49.5
1619313	species	Bacteria	Erwinia_gerundensis	1	78.31	100	0	0	0	0	66	1502	2.01	0.49	2.37	32	12	34	-1.25	-1.46	-1.4	8
47917	species	Bacteria	Serratia_fonticola	1	77.18	100	0	0	0	0	57	1564	2.08	0.03	3.82	32	2	58	-1.25	-2.24	-1.17	38.4
1224	phylum	Bacteria	Proteobacteria	4	99.85	0	0	0	0	100	89.5	455.3	1.83	0.83	0.29	31	23	8	-1.26	-1.18	-2.03	31.5
465817	no_rank	Bacteria	Erwinia_tasmaniensis_Et1/99	1	91.84	0	0	0	100	0	100	1555	2.05	0.03	4.21	30	4	76	-1.28	-1.94	-1.05	32.4
1276259	no_rank	Bacteria	Spiroplasma_phoeniceum_P40	3	92.05	0	0	0	100	0	74.67	2614.3	0.31	2.71	4.79	30	234	372	-1.28	-0.17	-0.36	98.3
1649845	species_group	Bacteria	Yersinia_pseudotuberculosis_complex	1	76.59	100	0	0	0	0	83	1512	1.49	0	4.67	29	1	77	-1.29	-2.54	-1.04	49.3
28150	no_rank	Bacteria	Salmonella_enterica_subsp._enterica_serovar_Senftenberg	1	76.7	100	0	0	0	0	99	1645	0.61	0.23	5.35	28	20	187	-1.31	-1.24	-0.66	33.3
79967	species	Bacteria	Erwinia_pyrifoliae	1	75.69	100	0	0	0	0	61	2127	0.87	0.46	7.06	26	20	151	-1.34	-1.24	-0.75	28.2
65700	species	Bacteria	Erwinia_tracheiphila	1	90.76	0	0	0	100	0	53	2313	0.44	0.42	14.75	26	39	408	-1.34	-0.95	-0.32	59.1
1082704	species	Bacteria	Lonsdalea_britannica	1	79.89	100	0	0	0	0	56	8934	0.16	0.15	28.49	26	44	2551	-1.34	-0.9	0.48	161.4
630	species	Bacteria	Yersinia_enterocolitica	1	92.48	0	0	0	100	0	61	2368	0.76	2.24	64.87	26	64	1499	-1.34	-0.73	0.24	131.2
701347	no_rank	Bacteria	[Enterobacter]_lignolyticus_SCF1	1	86.94	0	0	100	0	0	56	1942	1.34	0.69	15.01	24	14	291	-1.37	-1.39	-0.47	49.1
581	genus	Bacteria	Morganella	1	89.35	0	0	100	0	0	85	2379	0.86	0.47	8.16	24	14	199	-1.37	-1.39	-0.63	38.3
55601	species	Bacteria	Vibrio_anguillarum	1	94.03	0	0	0	100	0	98	2225	0.87	0.59	6.76	22	14	149	-1.41	-1.39	-0.76	31.3
549	species	Bacteria	Pantoea_agglomerans	1	81.42	0	100	0	0	0	81	1725	1.02	0.53	3.27	19	10	60	-1.47	-1.54	-1.15	14.9
545	species	Bacteria	Citrobacter_koseri	1	94.47	0	0	0	100	0	55	2124	0.7	0.34	4.52	17	10	103	-1.52	-1.54	-0.92	26.7
2004646	species	Bacteria	Acinetobacter_sp._WCHA55	1	78.1	100	0	0	0	0	55	2336	0.46	1.3	7.06	14	46	177	-1.61	-0.88	-0.68	46.2
273035	no_rank	Bacteria	Spiroplasma_kunkelii_CR2-3x	2	90.24	0	0	50	50	0	59	2375	0.12	3.75	7.23	13	199	328	-1.64	-0.24	-0.42	99.7
138072	species	Bacteria	Candidatus_Hamiltonella_defensa	1	85.45	0	0	100	0	0	69	6298	0.08	0.2	22.27	12	24	1423	-1.67	-1.16	0.22	112.7
301105	subspecies	Bacteria	Enterobacter_hormaechei_subsp._hormaechei	1	93.11	0	0	0	100	0	69	9576	0.04	0.09	12.89	12	18	1250	-1.67	-1.28	0.17	104.2
2057026	species	Bacteria	Enterobacter_sp._EA-1	1	91.33	0	0	0	100	0	94	2640	0.37	0.31	5.78	12	13	153	-1.67	-1.42	-0.75	37.4
562	species	Bacteria	Escherichia_coli	1	84.25	0	100	0	0	0	99	1504	0.89	0.38	5.41	12	9	82	-1.67	-1.58	-1.02	25
929813	species	Bacteria	Gibbsiella_quercinecans	1	83.47	0	100	0	0	0	51	1983	0.04	0.03	17.03	12	8	331	-1.67	-1.64	-0.41	57.9
46239	genus	Bacteria	Mesoplasma	1	95.96	0	0	0	0	100	65	1764	0.48	6.09	1.06	12	121	22	-1.67	-0.46	-1.59	54.9
2014542	species	Bacteria	Alcanivorax_sp._N3-2A	1	93.65	0	0	0	100	0	61	1947	0.38	0.33	4.6	11	6	87	-1.71	-1.76	-0.99	28.9
211586	no_rank	Bacteria	Shewanella_oneidensis_MR-1	1	93.13	0	0	0	100	0	58	1651	0.64	0.55	6.88	10	10	111	-1.75	-1.54	-0.89	32.4
1608473	species	Bacteria	Acinetobacter_sp._NCu2D-2	1	76.62	100	0	0	0	0	56	1639	0.15	1.03	6.74	8	29	110	-1.85	-1.08	-0.89	40
1090974	no_rank	Bacteria	Melissococcus_plutonius_DAT561	1	78.68	100	0	0	0	0	76	629	0.89	2.65	2.77	8	20	15	-1.85	-1.24	-1.75	20.4
28090	species	Bacteria	Acinetobacter_lwoffii	1	83.08	0	100	0	0	0	86	2088	0.22	1.1	8.11	6	28	165	-1.97	-1.09	-0.71	51.4
1437594	no_rank	Bacteria	Bifidobacterium_asteroides_DSM_20089	1	79.19	100	0	0	0	0	52	362	1.56	0.36	1.96	6	3	12	-1.97	-2.06	-1.85	5.4
1905288	species	Bacteria	Klebsiella_sp._LTGPAF-6F	1	95.54	0	0	0	0	100	56	3491	0.1	0.08	18.04	6	6	689	-1.97	-1.76	-0.09	80.7
1407071	species	Bacteria	Acinetobacter_sp._TGL-Y2	1	75.46	100	0	0	0	0	59	2295	0.11	1.22	7.89	4	34	181	-2.15	-1.01	-0.67	60.7
198431	species	Environmental_samples	uncultured_prokaryote	2	79.33	50	50	0	0	0	60.5	1785	5.55	1.52	4.69	210	71	165	-0.43	-0.69	-0.71	25.6
7460	species	Invertebrates	Apis_mellifera	63132	98.65	0	0.2	1.1	5	93.7	81.54	3246.5	12.73	0.41	0.13	22258945	1633262	510235	4.59	3.67	2.78	24.7
109461	species	Invertebrates	Varroa_destructor	79	91.38	6.3	24.1	6.3	24.1	39.2	82.28	722.4	34.39	15.39	32.14	153524	12557	22040	2.43	1.56	1.41	30.6
7461	species	Invertebrates	Apis_cerana	225	94.13	0.4	2.2	19.1	23.6	54.7	64.16	3402.6	9.31	0.36	0.11	74591	6726	2146	2.12	1.29	0.4	67.7
6656	phylum	Invertebrates	Arthropoda	8	98.8	0	0	0	12.5	87.5	76.88	755.8	655.13	13.63	6.13	48993	1138	388	1.94	0.52	-0.34	163.5
7462	species	Invertebrates	Apis_dorsata	58	96.68	0	0	3.4	22.4	74.1	60.72	3170.4	9.08	0.37	0.12	17422	1530	519	1.49	0.65	-0.22	133.2
7463	species	Invertebrates	Apis_florea	35	94.98	0	0	8.6	31.4	60	59.69	3122.1	9.21	0.39	0.11	10742	1057	347	1.28	0.49	-0.39	182.4
116153	species	Invertebrates	Aethina_tumida	18	86.94	16.7	33.3	16.7	22.2	11.1	82.56	678.8	20.34	77.46	16.17	6093	26760	4679	1.03	1.89	0.74	49
94128	subspecies	Invertebrates	Apis_cerana_cerana	10	96.03	0	0	0	40	60	61.2	2769.9	8.5	0.44	0.17	2426	327	109	0.63	-0.02	-0.89	804.9
7459	genus	Invertebrates	Apis	9	99.57	0	0	0	0	100	61.11	2693.1	8.95	0.41	0.07	2211	227	63	0.59	-0.18	-1.13	358.6
132113	species	Invertebrates	Bombus_impatiens	8	85.45	0	62.5	25	0	12.5	57.75	1997.9	9.4	0.37	0.07	1508	140	44	0.43	-0.39	-1.29	205
30195	species	Invertebrates	Bombus_terrestris	6	85.83	33.3	16.7	33.3	0	16.7	60.17	2663.7	8.5	0.45	0.11	1412	213	47	0.4	-0.21	-1.26	234.5
88217	subspecies	Invertebrates	Apis_mellifera_carnica	3	95.58	0	0	33.3	0	66.7	61	2945.3	10.09	0.27	0.06	954	80	16	0.23	-0.64	-1.73	137.6
1620387	species	Invertebrates	Lotmaria_passim	15	94.52	6.7	0	6.7	20	66.7	88.2	384.7	4.22	0.49	0.34	504	41	58	-0.05	-0.93	-1.17	82.3
143995	species	Invertebrates	Megachile_rotundata	1	84.88	0	100	0	0	0	58	2804	9.83	0.4	0.23	276	32	16	-0.31	-1.03	-1.73	69.1
7137	species	Invertebrates	Galleria_mellonella	7	86.96	42.9	14.3	0	14.3	28.6	78.57	366.4	4.66	0.22	1.82	250	21	138	-0.35	-1.22	-0.79	54.7
597456	species	Invertebrates	Habropoda_laboriosa	1	85.18	0	0	100	0	0	53	2087	5.95	4.41	113.14	127	92	2284	-0.65	-0.57	0.43	226.7
796356	species	Invertebrates	Crithidia_mellificae	3	89.04	0	33.3	33.3	33.3	0	72.67	285	1.36	0	0.66	20	13	10	-1.45	-1.42	-1.93	17.8
59538	species	Mammals	Pantholops_hodgsonii	1	77.82	100	0	0	0	0	64	4275	0.3	2.02	7.86	18	111	356	-1.5	-0.49	-0.38	77.9
2340712	species	Phages	Enterobacter_phage_phiT5282H	2	92.07	0	0	0	100	0	91.5	11854.5	0.34	0.86	38.25	156	406	9616	-0.56	0.07	1.05	433.1
93224	no_rank	Phages	Spiroplasma_phage_SVTS2	1	99.85	0	0	0	0	100	76	1644	0.28	10.45	21.37	10	176	380	-1.75	-0.29	-0.35	103.4
392613	no_rank	Plants_and_Fungi	Ascosphaera_apis_ARSEF_7405	48	86.41	22.9	25	18.8	12.5	20.8	88.06	684.8	31.68	48.25	20.58	14252	24704	9147	1.4	1.85	1.03	28.9
3505	species	Plants_and_Fungi	Betula_pendula	5	97.66	0	0	0	0	100	66	9586.4	2.32	47.99	3.03	2164	25105	2859	0.58	1.86	0.53	76.3
3880	species	Plants_and_Fungi	Medicago_truncatula	7	90.1	0	28.6	28.6	0	42.9	81.71	1913.6	4.15	0.54	4.95	1161	167	1267	0.31	-0.32	0.17	587.9
665079	no_rank	Plants_and_Fungi	Sclerotinia_sclerotiorum_1980_UF-70	1	88.98	0	0	100	0	0	99	1912	30.61	2.86	62.14	722	62	1158	0.11	-0.75	0.13	295.5
3877	genus	Plants_and_Fungi	Medicago	6	98.62	0	0	0	0	100	92.33	2293.7	3.44	0.51	4.92	657	205	911	0.06	-0.23	0.03	357.8
3879	species	Plants_and_Fungi	Medicago_sativa	2	96.5	0	0	0	0	100	88	1567	12.93	1.14	15.3	651	87	681	0.06	-0.6	-0.1	162.5
332952	no_rank	Plants_and_Fungi	Aspergillus_flavus_NRRL3357	17	84.89	23.5	35.3	11.8	23.5	5.9	82.65	649	2.12	0.56	2.77	434	552	1587	-0.12	0.2	0.27	172.4
210010	species	Plants_and_Fungi	Rhynchosporium_orthosporum	1	87.53	0	0	100	0	0	55	2454	15.47	1.42	29.41	403	43	733	-0.15	-0.91	-0.07	124.2
66814	species	Plants_and_Fungi	Medicago_hybrida	4	99.75	0	0	0	0	100	91.25	2131.3	3.29	0.83	4.78	386	181	483	-0.17	-0.28	-0.25	25.5
45325	species	Plants_and_Fungi	Bombax_ceiba	1	92.39	0	0	0	100	0	91	8494	2.64	50.58	2.85	359	4768	564	-0.2	1.14	-0.18	301.7
1909432	species	Plants_and_Fungi	Penicillium_sp._ShG4C	1	97.56	0	0	0	0	100	66	3602	6.52	0.79	0.75	271	56	55	-0.32	-0.79	-1.19	56.8
34381	species	Plants_and_Fungi	Aspergillus_japonicus	1	86.65	0	0	100	0	0	65	2237	10.15	1.5	22.3	233	46	490	-0.39	-0.88	-0.24	66.5
4236	species	Plants_and_Fungi	Lactuca_sativa	1	93.58	0	0	0	100	0	85	2896	5.97	0.15	1.34	206	20	75	-0.44	-1.24	-1.06	46
105667	species	Plants_and_Fungi	Prunus_tomentosa	1	95.48	0	0	0	0	100	96	2918	3.58	2.87	4.72	188	198	255	-0.48	-0.24	-0.52	36.5
1262544	species	Plants_and_Fungi	Taraxacum_brevicorniculatum	1	92.26	0	0	0	100	0	73	2163	6.31	0.17	0.38	163	21	39	-0.54	-1.22	-1.34	41.7
4436	species	Plants_and_Fungi	Batis_maritima	1	89.8	0	0	100	0	0	92	4259	2.15	50.37	2.07	152	2337	239	-0.57	0.83	-0.55	822.2
13333	species	Plants_and_Fungi	Amborella_trichopoda	1	94.48	0	0	0	100	0	96	4066	1.93	42.93	2.94	136	1880	199	-0.62	0.74	-0.63	457.3
326968	species	Plants_and_Fungi	Ziziphus_jujuba	1	92.27	0	0	0	100	0	63	2690	3.06	41.11	2.7	130	1180	133	-0.64	0.53	-0.81	240.1
70964	species	Plants_and_Fungi	Medicago_papillosa	1	98.79	0	0	0	0	100	98	2592	3.73	1.32	4.19	127	77	132	-0.65	-0.65	-0.81	13.1
4022	genus	Plants_and_Fungi	Acer	1	89.71	0	0	100	0	0	67	2186	3.55	1.16	4.08	125	58	134	-0.66	-0.78	-0.8	10.5
3754	genus	Plants_and_Fungi	Prunus	2	99.49	0	0	0	0	100	87	1816	1.98	1.82	6.19	101	160	308	-0.75	-0.33	-0.44	42.2
34305	species	Plants_and_Fungi	Lotus_japonicus	1	94.73	0	0	0	100	0	87	2169	1.66	1.32	1.78	53	65	52	-1.03	-0.73	-1.21	25
88123	species	Plants_and_Fungi	Prunus_salicina	1	99.57	0	0	0	0	100	96	1530	1.87	1.7	5.49	51	61	125	-1.05	-0.75	-0.83	17.2
3712	species	Plants_and_Fungi	Brassica_oleracea	1	92.1	0	0	0	100	0	78	1768	1.1	0.28	2.11	46	18	122	-1.09	-1.28	-0.84	20.5
36596	species	Plants_and_Fungi	Prunus_armeniaca	1	99.02	0	0	0	0	100	95	1682	1.66	1.62	6.75	42	58	142	-1.13	-0.78	-0.78	22.8
36614	species	Plants_and_Fungi	Malacomeles_denticulata	1	99.43	0	0	0	0	100	75	1900	0.96	1.12	4.91	38	63	118	-1.17	-0.74	-0.86	24.2
10090	species	Rodents	Mus_musculus	1	99.28	0	0	0	0	100	91	3544	4.27	51.76	3.91	262	2004	261	-0.33	0.76	-0.51	2432.7
1100043	species	Viruses	Apis_mellifera_filamentous_virus	940	96.22	0.2	1.1	5.7	21.4	71.6	89.11	1295.4	87.72	516.33	1261.6	1533252	8939626	20911867	3.43	4.41	4.39	13.7
